# Supplementary material for: Rheotaxis-based sperm separation using a biomimicry microfluidic device
Source: Sci Rep. 2021 Sep 15;11:18327. doi: 10.1038/s41598-021-97602-y (PMC8443654; doi:10.1038/s41598-021-97602-y)
Supplement: Supplementary file 1 — Supplementary Legends. [file 41598_2021_97602_MOESM1_ESM.txt]

Video S1: Trajectories of human sperm swimming upstream into the micro pockets.
Video S2: Trajectories of human sperm showing the separation process in frontal zone of the micro pocket.
